# Supplementary material for: Products, Performance, and Technological Development of Ambulatory Oxygen Therapy Devices: Scoping Review
Source: J Med Internet Res. 2026 Jan 27;28:e81077. doi: 10.2196/81077 (PMC12892029; doi:10.2196/81077)
Supplement: Multimedia Appendix 5 [file jmir_v28i1e81077_app5.xlsx]

## Sheet: Table S3. POC
Name	Manufacturer	Size	Weight	Transport method	PF/CF Setting	Setting of PF	Flow rates in CF	Pulse-dose bolus volume in PF	Maximum continuous operating time
Focus	AirSep	15.7 (H) x 11.7(W) x 6.1 (D)cm	1.0kg with battery	Carrying bag	Only PF	1	N/A	17.25ml at 20bpm**	3h*
Trooper	VBOX Inc (US)	15.24 x 6.35 x 15.88 cm	1.5kg with battery	Fanny pack or Purse or Soulder bag	Only PF	1-5	N/A	NR	6h with both batteries**
P2-S4	Rhythm Healthcare	(Single Battery) 15.7 ｘ 8.6 x x17.0 cm, (Double Battery)15.7 x 8.6 x 19.0 cm, (Triple Battery)15.7 x 8.6 x 21 cm	1.5kg with single battery/ 1.8kg with double battery/ 2.0kg with triple battery	Carrying bag	Only PF	1-4	N/A	84ml*	Up to 2.5h at Setting 1 of PF**
XPLO2R	Belluscura	18.5 x 7.4 x 19.3cm with 8-cell battery	1.7kg with 8-cell battery	Backpack	Only PF	1-4	N/A	40ml at setting 4 of PF/ 20bpm*	2h 25m with 8-cell battery at setting 5 of PF*
P2-E7	Rhythm Healthcare	22.1 (L) x 8.5 (W) x 16.0 (D)cm	2.0kg	Carrying bag	Only PF	1-7	N/A	70ml at setting at 7 of PF/ 20bpm*	5.2h at setting 2 of PF*
P2	Rhythm Healthcare	8.4 (W) x 22.1 (D) x 16.0 (H)cm	2.0kg	Carrying bag	Only PF	1-5	N/A	50ml at setting 5 of PF/ 20bpm*	1h 50m at setting 5 of PF*
LifeChoice ActivOx Pro model	Inova Labs	24.1(H) x 19.1 (W) x 7.9 (D)cm	2.2kg	Carry case, back pack, shoulder strap, waist strap	Only PF	1-3LPMeq	N/A	Undisclosed†	6.25h at 3LPM LPMeq of PF*
Easy Pulse PM4130 Series	Precision Medical	21.6 (H) x 16.5 (W) x 11.4 (D)cm	2.2kg (Shipping Weight: 14.91 kg)	Carrying bag	Only PF	1-3	N/A	26.0 ml Setting 3 of PF/ at 20bpm§	4.0h at setting 2 of PF§
ActiVox LifeChoice	Inova Labs	23 x 20 x 11cm	2.2kg with battery	Carry-on baggage	Only PF	1-4LPMeq	N/A	30ml at 15bpm§	5h at 3LPM LPMeq of PF§
Live Active 5	Precision Medical	21.4 (H) x 8.3(W) x 21.6 (D)cm	2.3kg with single battery	Carry bag	Only PF	1-5	N/A	1000 +/-15% mL/min at setting 5 of PF*	4.3h at setting 2 of PF*
iGo2	DeVilbiss Healthcare	21.3 (H) x 8.9 (W) x 21.8 (L)cm	2.3kg	Carrying Case(bag)	Only PF	1-5	N/A	50.7ml at setting 5 of PF/ at 20bpm*	A minimum of 3.5h at setting 2 of PF at 20 bpm†
FreeStyle Comfort	Caire	25.4 x 18.5 x 7.9 cm	2.3kg with single battery/ 2.7kg with double battery	Carrying bag	Only PF	1-5	N/A	52.5ml at setting 5 of PF/ at 20bpm*	Up to 4h with single battery at setting 2 of PF/ Up to 8h with double battery at setting 2 of PF*
SimplyGo Mini	Philips Respironics	25.9 x 21.1 x 9.1cm	2.3kg with battery	Accessory Bag or cart	Only PF	1-5	N/A	55ml at setting 5 of PF/ at 20bpm§	4.5h§
Zen-O Lite	GCE	24.9 (W) x 9.7 (D) x 23.5 (H)cm	2.5kg	Carrying bag	Only PF	1-5	N/A	52.5ml at setting 5 of PF/ at 20bpm§	4.0h at setting 2 of PF§
Mobi	ResMed	20.2 (H) x 24.4 (W) x 11.4 (D)cm	2.5kg	Carrying case with Shoulder strap	Only PF	1-4	N/A	34.0ml at setting 4 of PF/ at 20bpm§	6.0h at setting 2 of PF§
Hi-Sanso Portable α II	TEIJIN PHARMA	24(W) x 11(D) x 21(H)cm	2.5kg	NR	NR	NR	NR	NR	NR
XPO2	Invacare Corporation	25 x 18 x 10cm	2.7kg with battery	Carrying bag	Only PF	1-5	N/A	42.0ml at setting 5 of PF/ at 20bpm§	2.4h at setting 2 of PF§
FreeStyle 5	AirSep	27.2 x 16.8 x 11.2cm	2.8kg with battery	Backpack style or worn on the waist	Only PF	1-5	N/A	43.75ml ± 10%§	1.25-4.25h§
OxLife Liberty2	O2 Concepts	25.4 (H) x 22.9 (W) x 8.9 (D)cm	2.9kg	Carrying bag	Both	1-10	0.5-2LPM*	80ml at setting 10 /at 20bpm*	4h at setting 2 of PF*
DISCOV-R	Belluscura	23.6 (L) x 10.4 (W) x 25.2 (H)cm	3.2kg with 8-cell battery	Carrying bag	Both	1-8	0.5-2 LPM*	85ml at setting 8 of PF/ at 20bpm*	Up to 4.5h with a battery†
Inogen Rove 6	Inogen Inc	18.3 (L) x 8.3 (W) x 20.5 (H)cm with single battery	3.3kg	Carrying bag	Only PF	1-6	N/A	1.2LPM†	5h with standard battery/ 10h with extended battery†
EverGo	Respironics	21.6 (H) x 15.3 (W) x 30.5 (D)cm	4.5kg with two batteries	Carrying Case with Detachable Handle and Shoulder Strap	Only PF	1-6	N/A	12–70ml§	4.0h at setting 6 at 20bpm§
Simply Go	Philips Respironics	29.2 x 25.4 x 15.2 cm	4.5kg	Accessory Bag	Both	1-6	0.5-2.0 LPM§	72ml at setting 6 of PF**	2h 40m with single battery/ 5h with optional additional battery§
Zen-O	GCE	21.2 (W) x 16.8 (D) x 31.3 (H)cm	4.6kg	Trolley	Both	1-6	0.5-2.0 LPM†	Max 66ml at setting 6 of PF/ at 20bpm†	0.75h at setting 2LPM of CF/ 4h at setting 2 of PF†
Easy Pulse TOC PM4400 series	Precision Medical	37.2(H) x 26.7(W) x 17.8(D)cm	5.2kg	Bag or Cart	Both	1-5	0.25-2.0 LPM§	Up to39.0ml at setting 5 of PF§	0.80h at setting 2LPM of CF/ 3.0h at setting 2 of PF§
Saros (Designed for Military)	Caire	68.7 (L) x 11.1 (Diameter) cm	5.6kg with battery	Harness with shoulder strap	Both	16, 32, 48, 64, 80, 96 ml	1.0-3.0 LPM§	16-96 ml§	34.0 ± 2.2 m at setting 3LPM of CF§
eQuinox (Model 4000)	Caire	34.5 x 26.9 x 18.8 cm	7.2kg with battery	Cart	Both	1-9	0.5-3.0LPM**	192ml**	2.8h at setting 2 of PF/ 1.2 h at 2LPM of CF (with 12-cell battery)*
Oxlife INDEPENDENCE	O2 Concepts	51.3 × 27.7 × 20.3 cm	7.6kg	Cart	Both	0.51-6	0.5-3LPM*	96ml at setting 6 of PF*	1h 15min at 2LPM of CF/ 2h 53m at setting 2 of PF*
Prototype 4 of the 4-SLPM †	TDA Research, Inc. (TDA)	28 x 25 x 18cm	7.8kg	NR	NR	NR	1.0-4.0 LPM§	NR	NR
Pressure Swing Adsorption (PSA) Prototype†	Chart Industries (under NSBRI grant)	approximately 35.6 (L) x 30.5 (W) x 20.3 (H) cm (not sure prototype of PSA or of POC)	8.2kg	NR	Both	NR	1-6 LPM§	16, 32, 48, 64, 80, 96 ml§	NR
Eclipse 5	Caire	49.0 (H) x 31.2 (W) x 18.0 (D)cm	8.3kg with battery	Cart	Both	1-9	0.5-3.0 LPM§	192ml at setting 9 of PF*	1.3h at 3LPM of CF/ 1.7h at setting 9*
SOLO2	Invacare	41.9 (H) x 27.9 (W) x 20.3 (D)cm	9.1kg with battery	Cart	Both	1-5	1-3 LPM*	90ml at setting 5 of PF/ at 20 bpm*	2.6h at 2LPM of CF*
Juno Portable Oxygen Concentrator	Roam Technologies	NR	NR	NR	NR	1-3 LPM** (It is unclear whether it's in PF or CF)		NR	NR

## Sheet: Table S4. POC
Device	Concentration of supplied oxygen	Operating noise	Battery recharge time	Trigger sensitivity	Nature of the sorbent in POC	Technology used	Release date	Market Availability	FDA approved	FAA approved
Focus	90 +5.5/ -3%§	45 dBA*	4h*	Undisclosed	Molecular sieve	NR	2018	On the market	FDA approved	FAA approved
Trooper	87 - 94% at all settings*	NR	NR	≤0.13 cm H2O	Zeolite	PSA	2013	On the market	FDA approved	FAA approved
P2-S4	87 - 96%**	<45 dBA†	1/2/3h†	≤0.12 cm H2O*	NR	NR	NR	On the market	NR	FAA approved
XPLO2R	82 - 92% at all settings*	<39 dB*	≤ 4h†	≤0.2 cm H2O*	Molecular sieve	NR	NR	On the market	FDA approved	FAA approved
P2-E7	90 +6/ -3% at all settings*	35 dBA at setting 2*	Not more than 4h*	≤0.12 cm H2O*	Molecular sieve	NR	NR	On the market	FDA approved	FAA approved
P2	90 +6/ -3% at all settings*	38 dBA at setting 2*	Not more than 4h*	≤0.12 cm H2O*	NR	NR	NR	On the market	FDA approved	FAA approved
LifeChoice ActivOx Pro model	90 ± 3%*	46 dB†	Approximate 4.5h*	Undisclosed†	Molecular sieve	PSA	2014	On the market	FDA approved	FAA approved
Easy Pulse PM4130 Series	90 +5/ -3%§	42 dBA at setting 2§	NR	0.50 cmH2O maximum*	NR	NR	NR	On the market	NR	FAA approved
ActiVox LifeChoice	90 ± 3%*	44 dBA§	4h§	NR	NR	NR	NR	On the market	NR	FAA approved
Live Active 5	87% to 95.5*	<40dBA*	6h*	< -0.45 cmH2O*	Molecular sieve	NR	NR	On the market	NR	FAA approved
iGo2	90 +4/ -3%*	<37.5 dB**	3.5h**	NR	Molecular sieve	NR	2019	On the market	FDA approved	FAA approved
FreeStyle Comfort	90 +5.5/ -3%*	39.9dB at setting2†	Single Battery: 3.5 h/ Double Battery: 6.0 h*	> -0.5 cm H2O*	Molecular sieve	PSA	NR	On the market	FDA approved	FAA approved
SimplyGo Mini	90 +6/-3%§	43 dB at setting 2§	4h§	≤ 0.2 cm H2O*	Molecular sieve	NR	NR	On the market	NR	FAA approved
Zen-O Lite	90 +6/ -3%§	37 dBA at setting 2§	4.5h at setting 2§	-0.12 cmH2O*	Molecular sieve	NR	NR	On the market	NR	FAA approved
Mobi	90 +6/ -3%§	53.5 dBA at setting 4*	4h*	0.140 cm H2O (Active mode), 0.101 cm H2O (Rest mode)*	Molecular sieve	NR	8 Jan 2019	On the market	NR	FAA approved
Hi-Sanso Portable α II	NR	NR	NR	NR	NR	NR	NR	On the market	NR
XPO2	90 + 5.6/− 3§	44-46 dBA§	4h§	0.18 cmH2O§	Molecular sieve	PSA	NR	On the market	FDA approved	FAA approved
FreeStyle 5	90 +5.5/ -3%*	41 dB at setting 2, 48 dB at setting 3§	4-5h§	-0.054 cm H2O†	Molecular sieve	NR	NR	On the market	FDA approved	FAA approved
OxLife Liberty2	91% ± 4%*	44.4 dBA at setting 2 of PF*	2.5hours*	-0.08 to -0.35 cmH2O	NR	NR	2 Jan 2024	On the market	NR	FAA approved
DISCOV-R	Above 82%*	<54 dB*	Up to 6 h for an 8-cell battery*	<-0.24 cmH2O*	NR	NR	June 2023	On the market	FDA approved	FAA approved
Inogen Rove 6	90 +6/ - 3% at all settings*	39 dBA†	Single Battery: up to 6.25h/ Double Battery: up to 12.75h†	<0.12 cm H20*	Molecular sieve	PSA	NR	On the market	FDA approved	FAA approved
EverGo	89 ± 3%§	<50 dB§	2-3h§	-0.2 cm H20§	NR	NR	NR	On the market	FDA approved	FAA approved
Simply Go	90 +6/ -3%§	43 dBA at PF setting§	Less than 4 h†	≤ 0.3 cm H2O at PF setting*	NR	NR	NR	On the market	FDA approved#	FAA approved
Zen-O	90 +6/ -3%†	38 dB†	4h at setting 1†	-0.12 cmH2O*	Molecular sieve	NR	2016	On the market	FDA approved#	FAA approved
Easy Pulse TOC PM4400 series	90 +5/ -3%§	>45 dB*	2h**	NR	NR	NR	NR	On the market	NR	FAA approved
Saros	93 ± 3% for all flow settings*	<59 dB*	2.4hours to achieve 80% capacity from a fully discharged battery*	Adjustable 0.15 – 0.45 cmH2O of (negative pressure)*	Zeolite	PSA,Vacuum pressure cycle	NR	On the market	FDA approved	"It meets Federal Aviation Administration (FAA) guidelines"
eQuinox (Model 4000)	90 +5.5/ -3%*	45 dB at 2.0 LPM of CF*	1.5 - 3.5h*	Adjustable between -0.13 - -0.4 cmH20* (negative pressure).	NR	NR	NR	On the market	FDA approved	FAA approved
Oxlife INDEPENDENCE	91 ± 4%*	56 dB*	1.5h*	NR	NR	NR	NR	On the market	NR	FAA approved
4-SLPM (Prototype)	NR	NR	NR	NR	LiLSX	PSA	NR	Not for sale	NR	NR
Pressure Swing Adsorption (PSA) (Prototype)	90% at 1 LPM of CF, 85% at 2 LPM of CF, 75% at 3 LPM of CF, 45% at 6 LPM of CF§	NR	NR	NR	Zeolite	PSA	NR	Not for sale	NR	NR
Eclipse 5	90 +5.5/ -3%*	48 dBA at 3.0 LPM of CF/ 40 dBA at setting 3 of PF*	1.8 - 5.0h to achieve 80% capacity*	-0.135-0.37 cm/H2O (adjustable)*	NR	VPSA	2012	On the market	FDA approved	FAA approved
SOLO2	87 - 95.6%*	<39dB at 2 LPM of CF/<40dB at PF setting*	4.5h*	-0.20 cm H2O*	NR	NR	NR	Not for sale	FDA approved	FAA approved
Juno Portable Oxygen Concentrator	91%**	NR	NR	NR	NR	NR	NR	Not for sale	“This product is currently in clinical development and has not yet been approved by the FDA”	NR

## Sheet: Table S5. LOX
Name	Manufacturer	Size	Weight	Transport method	Gaseous oxygen capacity	PF/CF	Setting in PF	Flow rates in CF	Maximum operating time	FDA approved
Stroller	CAIRE	H 34.3 x W 19.1 x D 14.9cm	3.63kg (filled)	Backpack and cart accessories available	1026L	only CF	NR	0.25 - 6LPM*	8.5h at 2LPM*	FDA approved
CAIRE Spirit 300	CAIRE	H 22.3 W 15.2 x D 11.4 cm	1.95kg (filled)	Belt pack or Back pack	275L	Both	1-5	2LPM*	9h at 2LPM of CF*	FDA approved
Companion 1000	Puritan-Bennett	H 36.8 x W16.5 X D 15.5 cm	3.7kg (filled)	Cart or Backpack	1058L	only CF	NR	0-4LPM*	7.6h at 2LPM*	FDA approved
Eazy mate 6+6 PM2120	DEHAS Medical Systems GmbH	H38.0 x W14.6 x D12.2 cm	3.6kg (filled)	Carry bag	NR	Both	2-6	0-6LPM*	6h at 2LPM of CF*	FDA approved
FREELOX	Taema	H36.5 x L19.5 x W 19.5 cm	3.5kg (filled)	Belt pack or cart	830L	only CF	NR	0-7LPM*	6h at 2LPM of CF*	NR
Helios 300 portable	Puritan-Bennett	H26.7cm	1.6kg (filled)	Handle or Belt pack	308L	Both	1-4	0.12-0.75L*	10h at 2LPM using an conserving module*	FDA approved

## Sheet: Table 5. Cylinders
Type	Size	Weight	Content	Nominal pressure	Maximum continuous operating time	Transport method
M2	14.9 x 6.4cm	0.34kg	45L	153bar†	0.3h at 2LPM†	NR
M4	22.1 x 8.1cm	1.0kg	113L	153bar†	1 h at 2LPM†	NR
ML6	20.0 x 11.1cm	1.3kg	170L	139bar†	1.4h at 2LPM†	shoulder bag
M6	30.0 x 8.2cm	1.3kg	170L	153bar†	1.4h at 2LPM‡	shoulder bag
M7	23.1 x 11.1cm	1.5kg	198L	139bar†	1.7h at 2LPM†	shoulder bag
IOSVR	34.2 x 8.5 cm	1.7kg	612L	300bar§	8h at 2LPM with a standard conserver§	Handheld or bag
M9	27.7 x 11.1cm	1.7kg	255L	139bar†	2.1h at 2LPM†	shoulder bag
D	53.5 x 10.2cm	3.9kg	340L	140bar†	3.6h at 2LPM†	shoulder bag
CH/C	51.5 x 11.7cm	4.2kg	470L	163 Bar or 250 Bar†	NR	medical trolleys or carry bags
E	86.5 x 10.2cm	6.5kg	680L	137bar†	5h at 2LPM§	a hand-drawn cylinder cart
